# Supplementary material for: Scoping Review of National Antimicrobial Stewardship Activities in Eight African Countries and Adaptable Recommendations
Source: Antibiotics (Basel). 2022 Aug 25;11(9):1149. doi: 10.3390/antibiotics11091149 (PMC9495160; doi:10.3390/antibiotics11091149)
Supplement: Supplementary file 1 [file antibiotics-11-01149-s001.zip]

Archive with 1 entries (1 files):
- antibiotics-1841593-supplementary.pdf
